# Supplementary material for: The Effect of Organic and Mineral Fertilizers on Silage Maize Biomass Yield and Quality Across Different Soil–Climate Conditions in the Czech Republic
Source: Plants (Basel). 2026 Apr 16;15(8):1231. doi: 10.3390/plants15081231 (PMC13119544; doi:10.3390/plants15081231)
Supplement: Supplementary file 1 [file plants-15-01231-s001.zip]

Archive with 1 entries (1 files):
- plants-4196978-supplementary.xlsx
