# Supplementary material for: The Effect of Organic and Mineral Fertilizers on Silage Maize Biomass Yield and Quality Across Different Soil–Climate Conditions in the Czech Republic
Source: Plants (Basel). 2026 Apr 16;15(8):1231. doi: 10.3390/plants15081231 (PMC13119544; doi:10.3390/plants15081231)
Supplement: Supplementary file 1 [file plants-15-01231-s001.zip › plants-4196978-supplementary.xlsx]

## Sheet: List1
Lokalita	Rok	Varianta hnojení	Výnos biomasy		Lokalita	Rok	Varianta hnojení	Výnos biomasy			Lokalita	Rok	Varianta hnojení	Výnos biomasy			Lokalita	Rok	Varianta hnojení	Výnos biomasy
Caslav	2020	Control	14.4		Caslav	2020	Control	14.4			Ivanovice	2020	Control	20.339			Lukavec	2020	Control	9.287
Caslav	2020	Control	14.2		Caslav	2020	Control	14.2			Ivanovice	2020	Control	22.32			Lukavec	2020	Control	13.453
Caslav	2020	Control	15.9		Caslav	2020	Control	15.9			Ivanovice	2020	Control	21.814			Lukavec	2020	Control	8.422
Caslav	2020	Control	16.6		Caslav	2020	Control	16.6			Ivanovice	2020	Control	21.438			Lukavec	2020	Control	9.456
Caslav	2021	Control	13.6		Caslav	2021	Control	13.6			Ivanovice	2021	Control	18.592			Lukavec	2021	Control	16.957
Caslav	2021	Control	15.29		Caslav	2021	Control	15.29			Ivanovice	2021	Control	21.879			Lukavec	2021	Control	16.258
Caslav	2021	Control	14.6		Caslav	2021	Control	14.6			Ivanovice	2021	Control	18.322			Lukavec	2021	Control	14.101
Caslav	2021	Control	14.7		Caslav	2021	Control	14.7			Ivanovice	2021	Control	16.544			Lukavec	2021	Control	11.719
Caslav	2022	Control	14.6486		Caslav	2022	Control	14.6486			Ivanovice	2022	Control	25.048			Lukavec	2022	Control	14.454
Caslav	2022	Control	11.9158		Caslav	2022	Control	11.9158			Ivanovice	2022	Control	26.514			Lukavec	2022	Control	18.52
Caslav	2022	Control	12.5279		Caslav	2022	Control	12.5279			Ivanovice	2022	Control	26.913			Lukavec	2022	Control	17.001
Caslav	2022	Control	12.9522		Caslav	2022	Control	12.9522			Ivanovice	2022	Control	21.85			Lukavec	2022	Control	18.198
Caslav	2023	Control	19.02		Caslav	2023	Control	19.02			Ivanovice	2023	Control	14.589			Lukavec	2023	Control	18.056
Caslav	2023	Control	18.36		Caslav	2023	Control	18.36			Ivanovice	2023	Control	16.53			Lukavec	2023	Control	14.803
Caslav	2023	Control	19.23		Caslav	2023	Control	19.23			Ivanovice	2023	Control	17.766			Lukavec	2023	Control	18.228
Caslav	2023	Control	18.8		Caslav	2023	Control	18.8			Ivanovice	2023	Control	17.472			Lukavec	2023	Control	15.892
Caslav	2020	FYM	18.1		Caslav	2020	FYM	18.1			Ivanovice	2020	FYM	22.466			Lukavec	2020	FYM	17.891
Caslav	2020	FYM	19.9		Caslav	2020	FYM	19.9			Ivanovice	2020	FYM	19.638			Lukavec	2020	FYM	18.137
Caslav	2020	FYM	19.6		Caslav	2020	FYM	19.6			Ivanovice	2020	FYM	21.313			Lukavec	2020	FYM	19.802
Caslav	2020	FYM	18.2		Caslav	2020	FYM	18.2			Ivanovice	2020	FYM	23.415			Lukavec	2020	FYM	11.968
Caslav	2021	FYM	15.98		Caslav	2021	FYM	15.98			Ivanovice	2021	FYM	18.906			Lukavec	2021	FYM	20.019
Caslav	2021	FYM	17.4		Caslav	2021	FYM	17.4			Ivanovice	2021	FYM	15.894			Lukavec	2021	FYM	20.04
Caslav	2021	FYM	17		Caslav	2021	FYM	17			Ivanovice	2021	FYM	19.115			Lukavec	2021	FYM	18.626
Caslav	2021	FYM	17.2		Caslav	2021	FYM	17.2			Ivanovice	2021	FYM	17.233			Lukavec	2021	FYM	19.138
Caslav	2022	FYM	16.5075		Caslav	2022	FYM	16.5075			Ivanovice	2022	FYM	35.125			Lukavec	2022	FYM	21.474
Caslav	2022	FYM	16.828		Caslav	2022	FYM	16.828			Ivanovice	2022	FYM	36.041			Lukavec	2022	FYM	16.878
Caslav	2022	FYM	16.0642		Caslav	2022	FYM	16.0642			Ivanovice	2022	FYM	34.959			Lukavec	2022	FYM	21.46
Caslav	2022	FYM	16.9837		Caslav	2022	FYM	16.9837			Ivanovice	2022	FYM	39.453			Lukavec	2022	FYM	23.356
Caslav	2023	FYM	20.12		Caslav	2023	FYM	20.12			Ivanovice	2023	FYM	18.738			Lukavec	2023	FYM	23.32
Caslav	2023	FYM	19.64		Caslav	2023	FYM	19.64			Ivanovice	2023	FYM	21.321			Lukavec	2023	FYM	20.929
Caslav	2023	FYM	20.21		Caslav	2023	FYM	20.21			Ivanovice	2023	FYM	17.694			Lukavec	2023	FYM	21.288
Caslav	2023	FYM	19.52		Caslav	2023	FYM	19.52			Ivanovice	2023	FYM	21.815			Lukavec	2023	FYM	23.518
Caslav	2020	FYM+N	18.6		Caslav	2020	FYM+N	18.6			Ivanovice	2020	FYM+N	25.134			Lukavec	2020	FYM+N	22.739
Caslav	2020	FYM+N	18.1		Caslav	2020	FYM+N	18.1			Ivanovice	2020	FYM+N	25.411			Lukavec	2020	FYM+N	19.312
Caslav	2020	FYM+N	18.9		Caslav	2020	FYM+N	18.9			Ivanovice	2020	FYM+N	27.821			Lukavec	2020	FYM+N	18.678
Caslav	2020	FYM+N	16.3		Caslav	2020	FYM+N	16.3			Ivanovice	2020	FYM+N	26.239			Lukavec	2020	FYM+N	15.053
Caslav	2021	FYM+N	18.4		Caslav	2021	FYM+N	18.4			Ivanovice	2021	FYM+N	17.441			Lukavec	2021	FYM+N	17.347
Caslav	2021	FYM+N	18		Caslav	2021	FYM+N	18			Ivanovice	2021	FYM+N	22.34			Lukavec	2021	FYM+N	19.023
Caslav	2021	FYM+N	18.1		Caslav	2021	FYM+N	18.1			Ivanovice	2021	FYM+N	21.531			Lukavec	2021	FYM+N	18.171
Caslav	2021	FYM+N	18.3		Caslav	2021	FYM+N	18.3			Ivanovice	2021	FYM+N	17.441			Lukavec	2021	FYM+N	19.32
Caslav	2022	FYM+N	18.339		Caslav	2022	FYM+N	18.339			Ivanovice	2022	FYM+N	32.668			Lukavec	2022	FYM+N	26.362
Caslav	2022	FYM+N	19.9629		Caslav	2022	FYM+N	19.9629			Ivanovice	2022	FYM+N	33.108			Lukavec	2022	FYM+N	25.383
Caslav	2022	FYM+N	17.825		Caslav	2022	FYM+N	17.825			Ivanovice	2022	FYM+N	31.789			Lukavec	2022	FYM+N	20.457
Caslav	2022	FYM+N	20.5595		Caslav	2022	FYM+N	20.5595			Ivanovice	2022	FYM+N	33.108			Lukavec	2022	FYM+N	23.62
Caslav	2023	FYM+N	21.47		Caslav	2023	FYM+N	21.47			Ivanovice	2023	FYM+N	22.315			Lukavec	2023	FYM+N	27.531
Caslav	2023	FYM+N	21.69		Caslav	2023	FYM+N	21.69			Ivanovice	2023	FYM+N	21.689			Lukavec	2023	FYM+N	25.125
Caslav	2023	FYM+N	21.18		Caslav	2023	FYM+N	21.18			Ivanovice	2023	FYM+N	23.226			Lukavec	2023	FYM+N	26.569
Caslav	2023	FYM+N	21.47		Caslav	2023	FYM+N	21.47			Ivanovice	2023	FYM+N	20.436			Lukavec	2023	FYM+N	24.704
Caslav	2020	FYM+NP	15.7		Caslav	2020	FYM+NP	15.7			Ivanovice	2020	FYM+NP	27.032			Lukavec	2020	FYM+NP	18.631
Caslav	2020	FYM+NP	18.6		Caslav	2020	FYM+NP	18.6			Ivanovice	2020	FYM+NP	28.078			Lukavec	2020	FYM+NP	23.735
Caslav	2020	FYM+NP	18.2		Caslav	2020	FYM+NP	18.2			Ivanovice	2020	FYM+NP	26.25			Lukavec	2020	FYM+NP	22.143
Caslav	2020	FYM+NP	17.9		Caslav	2020	FYM+NP	17.9			Ivanovice	2020	FYM+NP	27.277			Lukavec	2020	FYM+NP	19.744
Caslav	2021	FYM+NP	20.1		Caslav	2021	FYM+NP	20.1			Ivanovice	2021	FYM+NP	16.818			Lukavec	2021	FYM+NP	18.28
Caslav	2021	FYM+NP	20.5		Caslav	2021	FYM+NP	20.5			Ivanovice	2021	FYM+NP	18.026			Lukavec	2021	FYM+NP	21.849
Caslav	2021	FYM+NP	19.2		Caslav	2021	FYM+NP	19.2			Ivanovice	2021	FYM+NP	18.07			Lukavec	2021	FYM+NP	23.492
Caslav	2021	FYM+NP	21		Caslav	2021	FYM+NP	21			Ivanovice	2021	FYM+NP	20.888			Lukavec	2021	FYM+NP	22.924
Caslav	2022	FYM+NP	20.1099		Caslav	2022	FYM+NP	20.1099			Ivanovice	2022	FYM+NP	29.066			Lukavec	2022	FYM+NP	29.482
Caslav	2022	FYM+NP	20.2398		Caslav	2022	FYM+NP	20.2398			Ivanovice	2022	FYM+NP	27.278			Lukavec	2022	FYM+NP	25.514
Caslav	2022	FYM+NP	21.1047		Caslav	2022	FYM+NP	21.1047			Ivanovice	2022	FYM+NP	29.53			Lukavec	2022	FYM+NP	24.654
Caslav	2022	FYM+NP	21.8771		Caslav	2022	FYM+NP	21.8771			Ivanovice	2022	FYM+NP	26.947			Lukavec	2022	FYM+NP	24.449
Caslav	2023	FYM+NP	20.31		Caslav	2023	FYM+NP	20.31			Ivanovice	2023	FYM+NP	20.929			Lukavec	2023	FYM+NP	26.221
Caslav	2023	FYM+NP	20.04		Caslav	2023	FYM+NP	20.04			Ivanovice	2023	FYM+NP	20.64			Lukavec	2023	FYM+NP	24.202
Caslav	2023	FYM+NP	20.37		Caslav	2023	FYM+NP	20.37			Ivanovice	2023	FYM+NP	22.895			Lukavec	2023	FYM+NP	23.45
Caslav	2023	FYM+NP	19.87		Caslav	2023	FYM+NP	19.87			Ivanovice	2023	FYM+NP	20.929			Lukavec	2023	FYM+NP	22.477
Caslav	2020	FYM+NK	16.8		Caslav	2020	FYM+NK	16.8			Ivanovice	2020	FYM+NK	26.372			Lukavec	2020	FYM+NK	14.752
Caslav	2020	FYM+NK	18.4		Caslav	2020	FYM+NK	18.4			Ivanovice	2020	FYM+NK	25.92			Lukavec	2020	FYM+NK	20.66
Caslav	2020	FYM+NK	18.5		Caslav	2020	FYM+NK	18.5			Ivanovice	2020	FYM+NK	23.942			Lukavec	2020	FYM+NK	20.313
Caslav	2020	FYM+NK	19.6		Caslav	2020	FYM+NK	19.6			Ivanovice	2020	FYM+NK	24.579			Lukavec	2020	FYM+NK	17.137
Caslav	2021	FYM+NK	19.2		Caslav	2021	FYM+NK	19.2			Ivanovice	2021	FYM+NK	17.996			Lukavec	2021	FYM+NK	15.863
Caslav	2021	FYM+NK	17.2		Caslav	2021	FYM+NK	17.2			Ivanovice	2021	FYM+NK	18.571			Lukavec	2021	FYM+NK	17.004
Caslav	2021	FYM+NK	18.2		Caslav	2021	FYM+NK	18.2			Ivanovice	2021	FYM+NK	17.174			Lukavec	2021	FYM+NK	20.908
Caslav	2021	FYM+NK	19.1		Caslav	2021	FYM+NK	19.1			Ivanovice	2021	FYM+NK	19.105			Lukavec	2021	FYM+NK	19.674
Caslav	2022	FYM+NK	18.5441		Caslav	2022	FYM+NK	18.5441			Ivanovice	2022	FYM+NK	35.187			Lukavec	2022	FYM+NK	31.616
Caslav	2022	FYM+NK	18.2319		Caslav	2022	FYM+NK	18.2319			Ivanovice	2022	FYM+NK	33.828			Lukavec	2022	FYM+NK	29.231
Caslav	2022	FYM+NK	18.0345		Caslav	2022	FYM+NK	18.0345			Ivanovice	2022	FYM+NK	34.973			Lukavec	2022	FYM+NK	26.357
Caslav	2022	FYM+NK	18.9108		Caslav	2022	FYM+NK	18.9108			Ivanovice	2022	FYM+NK	33.185			Lukavec	2022	FYM+NK	25.994
Caslav	2023	FYM+NK	21.51		Caslav	2023	FYM+NK	21.51			Ivanovice	2023	FYM+NK	21.005			Lukavec	2023	FYM+NK	25.123
Caslav	2023	FYM+NK	20.29		Caslav	2023	FYM+NK	20.29			Ivanovice	2023	FYM+NK	21.397			Lukavec	2023	FYM+NK	24.319
Caslav	2023	FYM+NK	20.72		Caslav	2023	FYM+NK	20.72			Ivanovice	2023	FYM+NK	23.693			Lukavec	2023	FYM+NK	22.5
Caslav	2023	FYM+NK	20.55		Caslav	2023	FYM+NK	20.55			Ivanovice	2023	FYM+NK	21.677			Lukavec	2023	FYM+NK	24.489
Caslav	2020	FYM+PK	18.2		Caslav	2020	FYM+PK	18.2			Ivanovice	2020	FYM+PK	25.223			Lukavec	2020	FYM+PK	16.024
Caslav	2020	FYM+PK	18		Caslav	2020	FYM+PK	18			Ivanovice	2020	FYM+PK	23.286			Lukavec	2020	FYM+PK	21.877
Caslav	2020	FYM+PK	18.6		Caslav	2020	FYM+PK	18.6			Ivanovice	2020	FYM+PK	27.236			Lukavec	2020	FYM+PK	23.213
Caslav	2020	FYM+PK	17.1		Caslav	2020	FYM+PK	17.1			Ivanovice	2020	FYM+PK	25.325			Lukavec	2020	FYM+PK	15.781
Caslav	2021	FYM+PK	16.49		Caslav	2021	FYM+PK	16.49			Ivanovice	2021	FYM+PK	20.372			Lukavec	2021	FYM+PK	20.902
Caslav	2021	FYM+PK	16.9		Caslav	2021	FYM+PK	16.9			Ivanovice	2021	FYM+PK	16.743			Lukavec	2021	FYM+PK	19.56
Caslav	2021	FYM+PK	17.6		Caslav	2021	FYM+PK	17.6			Ivanovice	2021	FYM+PK	20.503			Lukavec	2021	FYM+PK	18.523
Caslav	2021	FYM+PK	16.1		Caslav	2021	FYM+PK	16.1			Ivanovice	2021	FYM+PK	19.585			Lukavec	2021	FYM+PK	17.477
Caslav	2022	FYM+PK	16.8329		Caslav	2022	FYM+PK	16.8329			Ivanovice	2022	FYM+PK	33.283			Lukavec	2022	FYM+PK	27.003
Caslav	2022	FYM+PK	17.5716		Caslav	2022	FYM+PK	17.5716			Ivanovice	2022	FYM+PK	32.633			Lukavec	2022	FYM+PK	24.2
Caslav	2022	FYM+PK	17.2265		Caslav	2022	FYM+PK	17.2265			Ivanovice	2022	FYM+PK	31.767			Lukavec	2022	FYM+PK	22.39
Caslav	2022	FYM+PK	17.3311		Caslav	2022	FYM+PK	17.3311			Ivanovice	2022	FYM+PK	32.056			Lukavec	2022	FYM+PK	30.126
Caslav	2023	FYM+PK	22.2		Caslav	2023	FYM+PK	22.2			Ivanovice	2023	FYM+PK	20.845			Lukavec	2023	FYM+PK	21.645
Caslav	2023	FYM+PK	23.29		Caslav	2023	FYM+PK	23.29			Ivanovice	2023	FYM+PK	22.838			Lukavec	2023	FYM+PK	24.185
Caslav	2023	FYM+PK	22.88		Caslav	2023	FYM+PK	22.88			Ivanovice	2023	FYM+PK	17.614			Lukavec	2023	FYM+PK	19.388
Caslav	2023	FYM+PK	23.15		Caslav	2023	FYM+PK	23.15			Ivanovice	2023	FYM+PK	21.546			Lukavec	2023	FYM+PK	15.102
Caslav	2020	FYM+NPK	20.1		Caslav	2020	FYM+NPK	20.1			Ivanovice	2020	FYM+NPK	29.634			Lukavec	2020	FYM+NPK	20.352
Caslav	2020	FYM+NPK	18.8		Caslav	2020	FYM+NPK	18.8			Ivanovice	2020	FYM+NPK	26.391			Lukavec	2020	FYM+NPK	19.762
Caslav	2020	FYM+NPK	18.3		Caslav	2020	FYM+NPK	18.3			Ivanovice	2020	FYM+NPK	30.441			Lukavec	2020	FYM+NPK	20.712
Caslav	2020	FYM+NPK	18		Caslav	2020	FYM+NPK	18			Ivanovice	2020	FYM+NPK	28.585			Lukavec	2020	FYM+NPK	14.874
Caslav	2021	FYM+NPK	21.04		Caslav	2021	FYM+NPK	21.04			Ivanovice	2021	FYM+NPK	20.59			Lukavec	2021	FYM+NPK	23.055
Caslav	2021	FYM+NPK	20.3		Caslav	2021	FYM+NPK	20.3			Ivanovice	2021	FYM+NPK	18.001			Lukavec	2021	FYM+NPK	25.488
Caslav	2021	FYM+NPK	19.2		Caslav	2021	FYM+NPK	19.2			Ivanovice	2021	FYM+NPK	19.463			Lukavec	2021	FYM+NPK	18.903
Caslav	2021	FYM+NPK	17.8		Caslav	2021	FYM+NPK	17.8			Ivanovice	2021	FYM+NPK	19.421			Lukavec	2021	FYM+NPK	18.151
Caslav	2022	FYM+NPK	21.6358		Caslav	2022	FYM+NPK	21.6358			Ivanovice	2022	FYM+NPK	31.628			Lukavec	2022	FYM+NPK	26.381
Caslav	2022	FYM+NPK	22.0262		Caslav	2022	FYM+NPK	22.0262			Ivanovice	2022	FYM+NPK	33.476			Lukavec	2022	FYM+NPK	28.467
Caslav	2022	FYM+NPK	22.1114		Caslav	2022	FYM+NPK	22.1114			Ivanovice	2022	FYM+NPK	32.197			Lukavec	2022	FYM+NPK	24.653
Caslav	2022	FYM+NPK	21.4927		Caslav	2022	FYM+NPK	21.4927			Ivanovice	2022	FYM+NPK	33.831			Lukavec	2022	FYM+NPK	26.28
Caslav	2023	FYM+NPK	18.11		Caslav	2023	FYM+NPK	18.11			Ivanovice	2023	FYM+NPK	21.321			Lukavec	2023	FYM+NPK	24.228
Caslav	2023	FYM+NPK	17.48		Caslav	2023	FYM+NPK	17.48			Ivanovice	2023	FYM+NPK	24.288			Lukavec	2023	FYM+NPK	21.396
Caslav	2023	FYM+NPK	17.82		Caslav	2023	FYM+NPK	17.82			Ivanovice	2023	FYM+NPK	19.892			Lukavec	2023	FYM+NPK	28.836
Caslav	2023	FYM+NPK	18.66		Caslav	2023	FYM+NPK	18.66			Ivanovice	2023	FYM+NPK	19.947			Lukavec	2023	FYM+NPK	16.524
Ivanovice	2020	Control	20.339
Ivanovice	2020	Control	22.32
Ivanovice	2020	Control	21.814
Ivanovice	2020	Control	21.438
Ivanovice	2021	Control	18.592
Ivanovice	2021	Control	21.879
Ivanovice	2021	Control	18.322
Ivanovice	2021	Control	16.544
Ivanovice	2022	Control	25.048
Ivanovice	2022	Control	26.514
Ivanovice	2022	Control	26.913
Ivanovice	2022	Control	21.85
Ivanovice	2023	Control	14.589
Ivanovice	2023	Control	16.53
Ivanovice	2023	Control	17.766
Ivanovice	2023	Control	17.472
Ivanovice	2020	FYM	22.466
Ivanovice	2020	FYM	19.638
Ivanovice	2020	FYM	21.313
Ivanovice	2020	FYM	23.415
Ivanovice	2021	FYM	18.906
Ivanovice	2021	FYM	15.894
Ivanovice	2021	FYM	19.115
Ivanovice	2021	FYM	17.233
Ivanovice	2022	FYM	35.125
Ivanovice	2022	FYM	36.041
Ivanovice	2022	FYM	34.959
Ivanovice	2022	FYM	39.453
Ivanovice	2023	FYM	18.738
Ivanovice	2023	FYM	21.321
Ivanovice	2023	FYM	17.694
Ivanovice	2023	FYM	21.815
Ivanovice	2020	FYM+N	25.134
Ivanovice	2020	FYM+N	25.411
Ivanovice	2020	FYM+N	27.821
Ivanovice	2020	FYM+N	26.239
Ivanovice	2021	FYM+N	17.441
Ivanovice	2021	FYM+N	22.34
Ivanovice	2021	FYM+N	21.531
Ivanovice	2021	FYM+N	17.441
Ivanovice	2022	FYM+N	32.668
Ivanovice	2022	FYM+N	33.108
Ivanovice	2022	FYM+N	31.789
Ivanovice	2022	FYM+N	33.108
Ivanovice	2023	FYM+N	22.315
Ivanovice	2023	FYM+N	21.689
Ivanovice	2023	FYM+N	23.226
Ivanovice	2023	FYM+N	20.436
Ivanovice	2020	FYM+NP	27.032
Ivanovice	2020	FYM+NP	28.078
Ivanovice	2020	FYM+NP	26.25
Ivanovice	2020	FYM+NP	27.277
Ivanovice	2021	FYM+NP	16.818
Ivanovice	2021	FYM+NP	18.026
Ivanovice	2021	FYM+NP	18.07
Ivanovice	2021	FYM+NP	20.888
Ivanovice	2022	FYM+NP	29.066
Ivanovice	2022	FYM+NP	27.278
Ivanovice	2022	FYM+NP	29.53
Ivanovice	2022	FYM+NP	26.947
Ivanovice	2023	FYM+NP	20.929
Ivanovice	2023	FYM+NP	20.64
Ivanovice	2023	FYM+NP	22.895
Ivanovice	2023	FYM+NP	20.929
Ivanovice	2020	FYM+NK	26.372
Ivanovice	2020	FYM+NK	25.92
Ivanovice	2020	FYM+NK	23.942
Ivanovice	2020	FYM+NK	24.579
Ivanovice	2021	FYM+NK	17.996
Ivanovice	2021	FYM+NK	18.571
Ivanovice	2021	FYM+NK	17.174
Ivanovice	2021	FYM+NK	19.105
Ivanovice	2022	FYM+NK	35.187
Ivanovice	2022	FYM+NK	33.828
Ivanovice	2022	FYM+NK	34.973
Ivanovice	2022	FYM+NK	33.185
Ivanovice	2023	FYM+NK	21.005
Ivanovice	2023	FYM+NK	21.397
Ivanovice	2023	FYM+NK	23.693
Ivanovice	2023	FYM+NK	21.677
Ivanovice	2020	FYM+PK	25.223
Ivanovice	2020	FYM+PK	23.286
Ivanovice	2020	FYM+PK	27.236
Ivanovice	2020	FYM+PK	25.325
Ivanovice	2021	FYM+PK	20.372
Ivanovice	2021	FYM+PK	16.743
Ivanovice	2021	FYM+PK	20.503
Ivanovice	2021	FYM+PK	19.585
Ivanovice	2022	FYM+PK	33.283
Ivanovice	2022	FYM+PK	32.633
Ivanovice	2022	FYM+PK	31.767
Ivanovice	2022	FYM+PK	32.056
Ivanovice	2023	FYM+PK	20.845
Ivanovice	2023	FYM+PK	22.838
Ivanovice	2023	FYM+PK	17.614
Ivanovice	2023	FYM+PK	21.546
Ivanovice	2020	FYM+NPK	29.634
Ivanovice	2020	FYM+NPK	26.391
Ivanovice	2020	FYM+NPK	30.441
Ivanovice	2020	FYM+NPK	28.585
Ivanovice	2021	FYM+NPK	20.59
Ivanovice	2021	FYM+NPK	18.001
Ivanovice	2021	FYM+NPK	19.463
Ivanovice	2021	FYM+NPK	19.421
Ivanovice	2022	FYM+NPK	31.628
Ivanovice	2022	FYM+NPK	33.476
Ivanovice	2022	FYM+NPK	32.197
Ivanovice	2022	FYM+NPK	33.831
Ivanovice	2023	FYM+NPK	21.321
Ivanovice	2023	FYM+NPK	24.288
Ivanovice	2023	FYM+NPK	19.892
Ivanovice	2023	FYM+NPK	19.947
Lukavec	2020	Control	9.287
Lukavec	2020	Control	13.453
Lukavec	2020	Control	8.422
Lukavec	2020	Control	9.456
Lukavec	2021	Control	16.957
Lukavec	2021	Control	16.258
Lukavec	2021	Control	14.101
Lukavec	2021	Control	11.719
Lukavec	2022	Control	14.454
Lukavec	2022	Control	18.52
Lukavec	2022	Control	17.001
Lukavec	2022	Control	18.198
Lukavec	2023	Control	18.056
Lukavec	2023	Control	14.803
Lukavec	2023	Control	18.228
Lukavec	2023	Control	15.892
Lukavec	2020	FYM	17.891
Lukavec	2020	FYM	18.137
Lukavec	2020	FYM	19.802
Lukavec	2020	FYM	11.968
Lukavec	2021	FYM	20.019
Lukavec	2021	FYM	20.04
Lukavec	2021	FYM	18.626
Lukavec	2021	FYM	19.138
Lukavec	2022	FYM	21.474
Lukavec	2022	FYM	16.878
Lukavec	2022	FYM	21.46
Lukavec	2022	FYM	23.356
Lukavec	2023	FYM	23.32
Lukavec	2023	FYM	20.929
Lukavec	2023	FYM	21.288
Lukavec	2023	FYM	23.518
Lukavec	2020	FYM+N	22.739
Lukavec	2020	FYM+N	19.312
Lukavec	2020	FYM+N	18.678
Lukavec	2020	FYM+N	15.053
Lukavec	2021	FYM+N	17.347
Lukavec	2021	FYM+N	19.023
Lukavec	2021	FYM+N	18.171
Lukavec	2021	FYM+N	19.32
Lukavec	2022	FYM+N	26.362
Lukavec	2022	FYM+N	25.383
Lukavec	2022	FYM+N	20.457
Lukavec	2022	FYM+N	23.62
Lukavec	2023	FYM+N	27.531
Lukavec	2023	FYM+N	25.125
Lukavec	2023	FYM+N	26.569
Lukavec	2023	FYM+N	24.704
Lukavec	2020	FYM+NP	18.631
Lukavec	2020	FYM+NP	23.735
Lukavec	2020	FYM+NP	22.143
Lukavec	2020	FYM+NP	19.744
Lukavec	2021	FYM+NP	18.28
Lukavec	2021	FYM+NP	21.849
Lukavec	2021	FYM+NP	23.492
Lukavec	2021	FYM+NP	22.924
Lukavec	2022	FYM+NP	29.482
Lukavec	2022	FYM+NP	25.514
Lukavec	2022	FYM+NP	24.654
Lukavec	2022	FYM+NP	24.449
Lukavec	2023	FYM+NP	26.221
Lukavec	2023	FYM+NP	24.202
Lukavec	2023	FYM+NP	23.45
Lukavec	2023	FYM+NP	22.477
Lukavec	2020	FYM+NK	14.752
Lukavec	2020	FYM+NK	20.66
Lukavec	2020	FYM+NK	20.313
Lukavec	2020	FYM+NK	17.137
Lukavec	2021	FYM+NK	15.863
Lukavec	2021	FYM+NK	17.004
Lukavec	2021	FYM+NK	20.908
Lukavec	2021	FYM+NK	19.674
Lukavec	2022	FYM+NK	31.616
Lukavec	2022	FYM+NK	29.231
Lukavec	2022	FYM+NK	26.357
Lukavec	2022	FYM+NK	25.994
Lukavec	2023	FYM+NK	25.123
Lukavec	2023	FYM+NK	24.319
Lukavec	2023	FYM+NK	22.5
Lukavec	2023	FYM+NK	24.489
Lukavec	2020	FYM+PK	16.024
Lukavec	2020	FYM+PK	21.877
Lukavec	2020	FYM+PK	23.213
Lukavec	2020	FYM+PK	15.781
Lukavec	2021	FYM+PK	20.902
Lukavec	2021	FYM+PK	19.56
Lukavec	2021	FYM+PK	18.523
Lukavec	2021	FYM+PK	17.477
Lukavec	2022	FYM+PK	27.003
Lukavec	2022	FYM+PK	24.2
Lukavec	2022	FYM+PK	22.39
Lukavec	2022	FYM+PK	30.126
Lukavec	2023	FYM+PK	21.645
Lukavec	2023	FYM+PK	24.185
Lukavec	2023	FYM+PK	19.388
Lukavec	2023	FYM+PK	15.102
Lukavec	2020	FYM+NPK	20.352
Lukavec	2020	FYM+NPK	19.762
Lukavec	2020	FYM+NPK	20.712
Lukavec	2020	FYM+NPK	14.874
Lukavec	2021	FYM+NPK	23.055
Lukavec	2021	FYM+NPK	25.488
Lukavec	2021	FYM+NPK	18.903
Lukavec	2021	FYM+NPK	18.151
Lukavec	2022	FYM+NPK	26.381
Lukavec	2022	FYM+NPK	28.467
Lukavec	2022	FYM+NPK	24.653
Lukavec	2022	FYM+NPK	26.28
Lukavec	2023	FYM+NPK	24.228
Lukavec	2023	FYM+NPK	21.396
Lukavec	2023	FYM+NPK	28.836
Lukavec	2023	FYM+NPK	16.524
